# Supplementary material for: Profiling of the intestinal community of Clostridia: taxonomy and evolutionary analysis
Source: Microbiome Res Rep. 2023 Apr 20;2(2):13. doi: 10.20517/mrr.2022.19 (PMC10688793; doi:10.20517/mrr.2022.19)
Supplement: Supplementary file 1 [file mrr-2-2-13-SupplementaryMaterials.zip]

Archive with 5 entries (5 files):
- Supplementary Figure 2.pdf
- Supplementary Figure 3 .pdf
- Supplementary Table 1.xlsx
- Supplementary Table 2.xlsx
- Supplementary Figure 1.pdf
