# Supplementary material for: Profiling of the intestinal community of Clostridia: taxonomy and evolutionary analysis
Source: Microbiome Res Rep. 2023 Apr 20;2(2):13. doi: 10.20517/mrr.2022.19 (PMC10688793; doi:10.20517/mrr.2022.19)
Supplement: Supplementary file 1 [file mrr-2-2-13-SupplementaryMaterials.zip › Supplementary Table 1.xlsx]

## Sheet: Foglio1
Supplementary Table 1: Accession numbers of the 51 metagenomes utilized in this work. Number and length of reads are reported. First three letters in sample’s name indicate one of the four cohorts: China (CHN), Ethiopia (ETH), Sweden (SWE), and United States of America (USA).
Sample	Accession number	Reads length	N° reads
SWE-01	ERS554193	100	127000000
CHN-02	SRR10680552	150	25500000
ETH-03	SRR8784372	100	34300000
CHN-04	SRR10680551	150	25900000
CHN-05	SRR10680550	150	24700000
CHN-06	SRR10680549	150	27400000
CHN-07	SRR10680548	150	26600000
CHN-08	SRR10680547	150	30300000
CHN-09	SRR10680545	150	29000000
ETH-10	SRR8784387	100	19400000
ETH-11	SRR8784374	100	23500000
ETH-12	SRR8784376	100	29900000
ETH-13	SRR8784385	100	30200000
ETH-14	SRR8784383	100	45700000
ETH-15	SRR8784379	100	25000000
SWE-16	ERR636369	100	91200000
SWE-17	ERR636383	100	71000000
SWE-18	ERR636385	100	103000000
SWE-19	ERR636375	100	178000000
SWE-20	ERR636405	100	84800000
SWE-21	ERR636371	100	94100000
SWE-22	ERR636411	100	86700000
SWE-23	ERR636351	100	56700000
SWE-24	ERR636373	100	77800000
SWE-25	ERR636353	100	112000000
SWE-26	ERR636391	100	65700000
SWE-27	ERR636389	100	99900000
SWE-28	ERR636355	100	101000000
SWE-29	ERR636359	100	84200000
SWE-30	ERR636363	100	97600000
CHN-31	SRR10680544	150	25100000
CHN-32	SRR10680543	150	29300000
CHN-33	SRR10680542	150	27600000
CHN-34	SRR10680541	150	27300000
CHN-35	SRR10680540	150	24900000
CHN-36	SRR10680445	150	25000000
CHN-37	SRR10680443	150	27300000
CHN-38	SRR10680442	150	27300000
CHN-39	SRR10680441	150	24900000
CHN-40	SRR10680439	150	25000000
ETH-41	SRR8784390	100	25000000
ETH-51	SRR8784391	100	22800000
ETH-52	SRR8784395	100	24200000
ETH-53	SRR8784394	100	17200000
USA-54	ERR2641799	150	13700000
USA-55	ERR2641792	150	9170000
USA-56	ERR2641793	150	9400000
USA-57	ERR2641795	150	12200000
USA-58	ERR2641798	150	19200000
USA-59	ERR2641800	150	11100000
USA-60	ERR2641801	150	10400000
