# Supplementary material for: Profiling of the intestinal community of Clostridia: taxonomy and evolutionary analysis
Source: Microbiome Res Rep. 2023 Apr 20;2(2):13. doi: 10.20517/mrr.2022.19 (PMC10688793; doi:10.20517/mrr.2022.19)
Supplement: Supplementary file 1 [file mrr-2-2-13-SupplementaryMaterials.zip › Supplementary Table 2.xlsx]

## Sheet: Foglio1
Supplementary Table 2: List of 86 genomes utilized in this work. Annotation, family and assembly accession numer are reported.
Species	Family	Assembly accession	Size (Mb)	GC(%)
Peptostreptococcus stomatis	Peptostreptococcaceae	GCF_000147675.1	1.98804	36.66
Intestinibacter bartlettii	Peptostreptococcaceae	GCF_902362795.1	3.14171	28.6
Terrisporobacter othiniensis	Peptostreptococcaceae	GCF_000808015.1	3.98687	28.56
Romboutsia ilealis	Peptostreptococcaceae	GCF_900015215.1	2.58819	27.86
Paraclostridium bifermentans WC0705	Clostridiaceae	GCA_021412665.1	3.5474	28.02
Paraclostridium bifermentans	Clostridiaceae	GCF_019916025.1	3.56622	28.58
Sarcina ventriculi	Clostridiaceae	GCF_902362755.1	2.45726	27.23
Clostridium perfringens	Clostridiaceae	GCF_000013285.1	3.25668	28.38
Clostridium neonatale	Clostridiaceae	GCF_900465025.1	4.73964	28.58
Clostridium paraputrificum	Clostridiaceae	GCF_015668545.1	3.46029	29.82
Clostridium tertium WC0709	Clostridiaceae	GCA_018967925.1	3.89576	27.72
Clostridium tertium	Clostridiaceae	GCF_902373955.1	3.81312	27.8
Clostridium disporicum	Clostridiaceae	GCF_001405015.1	3.44956	28.82
Clostridium celatum WC0700	Clostridiaceae	GCA _021412605.1	3.63982	27.75
Clostridium celatum	Clostridiaceae	GCF_015547475.1	3.63725	27.71
Eubacterium limosum	Eubacteriaceae	GCF_000807675.2	4.42284	47.19
Christensenella hongkongensis	Christensenellaceae	GCF_004342745.1	3.15214	48.52
Christensenella minuta	Christensenellaceae	GCF_003628755.1	2.96929	51.44
Monoglobus pectinilyticus	Oscillospiraceae	GCF_002874775.1	2.75968	37.43
Ruthenibacterium lactatiformans	Ruminococcaceae	GCF_009717905.1	3.7539	57.14
Gemmiger formicilis	Ruminococcaceae	GCF_902363055.1	3.01225	58.23
Faecalibacterium prausnitzii	Ruminococcaceae	GCF_003312465.1	2.97094	56.39
Agathobaculum butyriciproducens	Ruminococcaceae	GCF_015552745.1	3.52151	53.25
Butyricicoccus pullicaecorum	Clostridiaceae	GCF_002160355.1	2.99778	54.45
Oscillibacter sp. 57_20	Oscillospiraceae	GCA_001916835.1	1.46493	58.25
Lawsonibacter asaccharolyticus	Clostridiales_incertae_sedis	GCA_003112755.1	4.28216	58.38
Intestinimonas butyriciproducens	Clostridiales_incertae_sedis	GCF_001940005.1	3.20086	59.33
Flavonifractor plautii	Ruminococcaceae	GCF_010508875.1	3.98539	60.9
Pseudoflavonifractor capillosus	Ruminococcaceae	GCF_000169255.2	4.24108	59.11
Eubacterium siraeum	Ruminococcaceae	GCA_000382085.1	2.66404	44.97
Ruminococcus bicirculans	Ruminococcaceae	GCF_000723465.1	2.9685	42.62
Ruminococcus callidus	Ruminococcaceae	GCF_000468015.1	3.09649	49.08
Ruminococcus champanellensis	Ruminococcaceae	GCF_000210095.1	2.57321	53.45
Eubacterium sp. CAG:180	Eubacteriaceae	GCA_000432435.1	1.88217	44.52
Eubacterium coprostanoligenes	Eubacteriaceae	GCF_900167205.1	1.82343	40.09
Anaerotruncus sp. CAG:528	Oscillospiraceae	GCA_000433975.1	1.88108	43.95
Ruminococcus bromii	Ruminococcaceae	GCF_002834225.1	2.15159	40.73
Clostridium leptum	Ruminococcaceae	GCA_000154345.1	3.27021	50.19
Clostridium methylpentosum	Ruminococcaceae	GCA_000158655.1	3.47842	51.82
Anaerotruncus colihominis	Ruminococcaceae	GCF_015554285.1	3.64013	54.32
Harryflintia acetispora	Ruminococcaceae	GCA_004340125.1	2.93277	60.04
Coprococcus eutactus	Lachnospiraceae	GCF_000154425.1	3.10299	43.09
Butyrivibrio crossotus	Lachnospiraceae	GCF_902373805.1	2.49604	37.75
Lachnospira pectinoschiza	Lachnospiraceae	GCF_900103815.1	2.70431	35.95
Lachnospira eligens	Lachnospiraceae	GCF_000146185.1	2.83139	37.57
Clostridium symbiosum	Lachnospiraceae	GCF_008632235.1	5.07221	47.9
Hungatella hathewayi	Clostridiaceae	GCF_009721605.1	6.64657	47.95
Lacrimispora saccharolytica	Lachnospiraceae	GCF_000144625.1	4.66287	45
Enterocloster lavalensis	Lachnospiraceae	GCF_902364025.1	6.5027	55.42
Enterocloster asparagiformis	Lachnospiraceae	GCF_003466005.1	6.23596	55.8
Enterocloster clostridioformis	Lachnospiraceae	GCF_900113155.1	5.46575	48.95
Enterocloster bolteae	Lachnospiraceae	GCF_002234575.2	6.61404	49.05
Enterocloster citroniae	Lachnospiraceae	GCF_900115855.1	6.04373	49.7
Enterocloster aldenensis	Lachnospiraceae	GCF_003467385.1	6.74024	49.19
Anaerobutyricum hallii	Lachnospiraceae	GCF_003468475.1	3.40464	38.26
Anaerostipes caccae	Lachnospiraceae	GCF_014131675.1	3.59072	44.3
Anaerostipes hadrus	Lachnospiraceae	GCF_000210695.1	3.11479	37.04
Eisenbergiella massiliensis	Lachnospiraceae	GCF_003435485.1	6.69219	47.97
Eisenbergiella tayi	Lachnospiraceae	GCF_001717125.1	7.51684	46.63
Eubacterium ventriosum	Eubacteriaceae	GCF_003475105.1	2.76142	34.42
Coprococcus catus	Lachnospiraceae	GCF_019734885.1	3.59904	42.95
Clostridium scindens	Lachnospiraceae	GCF_014202115.1	3.87298	46.75
Eubacterium ramulus	Eubacteriaceae	GCF_001406295.1	3.30738	42.99
Roseburia faecis	Lachnospiraceae	GCF_001405615.1	3.56782	42.96
Eubacterium rectale	Lachnospiraceae	GCA_000020605.1	3.44969	41.48
Roseburia inulinivorans	Lachnospiraceae	GCF_003457795.1	3.7525	41.22
Roseburia hominis	Lachnospiraceae	GCF_902387955.1	3.59212	48.5
Roseburia intestinalis	Lachnospiraceae	GCF_900537995.1	4.49335	42.66
Murimonas intestini	Lachnospiraceae	GCF_902363655.1	5.74504	45.45
Sellimonas intestinalis	Lachnospiraceae	GCF_003435335.1	3.23478	45.12
Coprococcus comes	Lachnospiraceae	GCF_016904155.1	3.37307	42.52
Dorea longicatena	Lachnospiraceae	GCF_001404635.1	3.03315	41.46
Dorea formicigenerans	Lachnospiraceae	GCF_000169235.1	3.18603	40.97
Tyzzerella nexilis	Lachnospiraceae	GCF_013300945.1	2.77543	40.31
Ruminococcus gnavus	Lachnospiraceae	GCF_009831375.1	3.54919	42.87
Ruminococcus torques	Lachnospiraceae	GCF_003470435.1	2.95952	41.55
Ruminococcus lactaris	Ruminococcaceae	GCF_000507785.1	3.0869	42.45
Blautia hydrogenotrophica	Lachnospiraceae	GCF_001404935.1	3.53172	44.91
Fusicatenibacter saccharivorans	Lachnospiraceae	GCF_015557635.1	3.59526	47.32
Blautia wexlerae	Lachnospiraceae	GCF_018785545.1	4.20463	41.36
Blautia obeum	Lachnospiraceae	GCF_003457595.1	3.5339	41.48
Lactonifactor longoviformis	Clostridiaceae	GCF_900129135.1	4.83929	46.39
Blautia hansenii	Lachnospiraceae	GCF_002222595.2	3.06595	39.04
Blautia coccoides	Lachnospiraceae	GCF_900461125.1	6.11504	45.56
Blautia producta	Lachnospiraceae	GCF_014131715.1	6.24531	45.7
Clostridium butyricum	Clostridiaceae	GCF_014131795.1	4.7	28.5
Clostridium scindens	Lachnospiraceae	GCF_004295125.1	3.7	46
